# Supplementary material for: Unripe Rubus occidentalis, Ellagic Acid, and Urolithin A Attenuate Inflammatory Responses in IL-1β-Stimulated A549 Cells and PMA-Stimulated Differentiated HL-60 Cells
Source: Nutrients. 2023 Jul 28;15(15):3364. doi: 10.3390/nu15153364 (PMC10421179; doi:10.3390/nu15153364)
Supplement: Supplementary file 1 [file nutrients-15-03364-s001.zip]

Archive with 1 entries (1 files):
- nutrients-2497233-supplementary.pdf
